# Supplementary material for: Peripheral blood toll-like receptor 4 correlates with rapid virological response to pegylated-interferon and ribavirin therapy in hepatitis C genotype 1 patients
Source: BMC Gastroenterol. 2016 Jul 25;16:73. doi: 10.1186/s12876-016-0492-6 (PMC4960680; doi:10.1186/s12876-016-0492-6)
Supplement: Additional file 1: — Raw data of these population. (XLS 79 kb) [file 12876_2016_492_MOESM1_ESM.xls]

## Sheet: Sheet1
sex	age	ALT	viral load (IU/ml)	>80% adherence	RVR	svr	SVR	rs8099917	rs12979860	BMI	LC	TLR2	TLR3	TLR4	TLR7	TLR9	G5	tlr2log	tlr3log	tlr4log	tlr7log	tlr9log
M	53.8712	106	6710480	Y	N	svr	R	P	P	26.3465	N	19.73	26.01	20.14	24.54	25.65	16.73	-0.90309	-2.79356	-1.02651	-2.35104	-2.68519
M	59.7397	171	5872487	Y	Y	svr	R	P	P	20.83	N	19.79	26.94	19.73	24.08	25.15	16.86	-0.921152	-3.07352	-0.90309	-2.21257	-2.53467
M	50.4438	45	4448440	Y	Y	re	N	P	P	27.0099	N	20.78	26.05	20.78	24.8	26.26	16.89	-1.21917	-2.8056	-1.21917	-2.42931	-2.86882
F	60.1836	394	44925	Y	Y	svr	R	P	P	19.8141	N	19.85	26.86	21.61	24.14	26.2	16.97	-0.939214	-3.04943	-1.46903	-2.23063	-2.85075
F	59.6877	164	1162583	N	N	svr	R	P	P	35.1534	N	20.22	26.56	20.69	24.51	26.43	16.98	-1.05059	-2.95912	-1.19208	-2.34201	-2.91999
F	40.9397	32	391998	N	N	re	N	P	P	17.898	N	19.23	26.28	20.03	24.01	25.38	17	-0.752575	-2.87484	-0.993399	-2.1915	-2.60391
M	59.5644	120	162139	Y	N	re	N	P	P	29.7609	N	18.73	27.07	18.9	24.3	24.78	17.03	-0.60206	-3.11265	-0.653235	-2.2788	-2.42329
M	57.6082	41	393288	N	N	re	N	N	N	27.6817	N	20.65	26.62	21.8	24.95	27.22	17.03	-1.18004	-2.97719	-1.52622	-2.47447	-3.1578
M	40.9397	123	34925	Y	N	re	N	N	N	25.3515	N	19.02	27.43	19.72	24.47	25.73	17.04	-0.689359	-3.22102	-0.90008	-2.32997	-2.70927
M	62.5945	59	7668267	N	N	svr	R	P	P	28.3937	N	20.1	27.4	20.52	25.38	26.15	17.14	-1.01447	-3.21199	-1.1409	-2.60391	-2.8357
F	50.2438	114	2710740	N	N	svr	R	P	P	25.0657	P	21.12	26.27	21.94	24.77	26.94	17.18	-1.32152	-2.87183	-1.56837	-2.42028	-3.07352
M	60.5397	108	34713	Y	Y	re	N	P	P	25.9107	P	20.89	27.19	21.97	25.2	26.74	17.19	-1.25228	-3.14877	-1.5774	-2.54972	-3.01331
M	68.8822	89	5849160	N	N	svr	R	P	P	25.6369	N	19.72	27.14	19.98	24.79	26.57	17.2	-0.90008	-3.13372	-0.978347	-2.4263	-2.96214
M	46.8055	80	51631396	Y	N	re	N	P	P	27.1416	P	19.66	27.15	19.48	24.65	25.9	17.23	-0.882018	-3.13673	-0.827832	-2.38416	-2.76045
M	74.4274	65	71764	N	Y	svr	R	P	P	23.7387	P	20.39	26.37	20.93	24.51	27.35	17.26	-1.10177	-2.90193	-1.26433	-2.34201	-3.19694
F	73.2685	108	387832	Y	Y	svr	R	P	P	24	N	20.03	26.24	20.08	24.71	26	17.28	-0.993399	-2.8628	-1.00845	-2.40222	-2.79055
F	52.0356	278	3182184	Y	Y	svr	R	P	P	25.0995	N	20.57	27.07	21.23	23.96	26.46	17.32	-1.15596	-3.11265	-1.35463	-2.17645	-2.92902
M	46.989	50	6820727	Y	N	svr	R	P	P	26.4463	N	19.66	27.25	20.35	24.69	25.12	17.36	-0.882018	-3.16684	-1.08973	-2.3962	-2.52564
F	66.5534	113	531081	Y	N	re	N	N	N	23.1385	P	20.99	26.05	20.63	24.78	25.65	17.46	-1.28239	-2.8056	-1.17402	-2.42329	-2.68519
F	58.4384	49	1147769	Y	Y	svr	R	P	P	27.5312	N	20.91	26.61	21.26	25.51	26.96	17.48	-1.25831	-2.97418	-1.36367	-2.64304	-3.07954
M	69.3644	43	12648	N	Y	?		P	P	26.3656	N	19.34	26.93	20.37	23.77	25.23	17.5	-0.785688	-3.07051	-1.09575	-2.11925	-2.55875
M	33.8301	62	1461065	Y	N	nr	N	N	N	25.6896	N	20.71	28.7	20.96	25.15	26.08	17.51	-1.1981	-3.60333	-1.27336	-2.53467	-2.81463
F	22.8767	70	2255930	Y	N	svr	R	P	P	17.5781	N	19.9	29.79	21.36	26.63	26.98	17.51	-0.954265	-3.93145	-1.39377	-2.9802	-3.08556
M	46.2548	110	4588081	Y	N	re	N	P	P	20.3383	N	18.98	27.49	18.82	24.74	25.35	17.52	-0.677317	-3.23908	-0.629153	-2.41125	-2.59488
M	59.263	46	4689477	N	N	svr	R	P	P	26.2976	N	19.64	28.19	21.1	26.29	26.55	17.52	-0.875997	-3.4498	-1.3155	-2.87785	-2.95611
F	27.5534	61	3748134	Y	N	re	N	P	P	20.7008	N	20.26	28.18	20.32	25.45	25.72	17.55	-1.06264	-3.44679	-1.0807	-2.62498	-2.70626
F	67.5014	62	423997	N	Y	svr	R	P	P	21.9076	N	19.45	26.83	20.36	25.22	25.92	17.56	-0.818802	-3.0404	-1.09274	-2.55574	-2.76647
M	50.4	85	2246221	Y	Y	re	N	P	P	23.4509	N	19.73	27.51	20.13	24.6	25.39	17.57	-0.90309	-3.2451	-1.0235	-2.36911	-2.60692
F	68.337	55	1626	N	Y	svr	R	P	P	28.0404	N	19.67	28.48	21.15	26.28	26.72	17.58	-0.885028	-3.5371	-1.33055	-2.87484	-3.00729
M	39.326	42	5335128	Y	N	re	N	P	P	28.075	N	20.7	27.53	20.8	25.45	25.53	17.59	-1.19509	-3.25112	-1.22519	-2.62498	-2.64906
M	66.2959	153	903937	Y	N	re	N	P	P	22.3214	P	20.15	27.05	19.98	25.24	26.06	17.59	-1.02952	-3.10663	-0.978347	-2.56177	-2.80861
M	73.6055	137	4472507	Y	Y	?		P	P	18.5178	N	20.3	27.13	20.75	25.71	25.1	17.61	-1.07468	-3.13071	-1.21014	-2.70325	-2.51962
F	60.7616	129	2333389	Y	Y	svr	R	P	P	23.4566	N	21.06	26.58	20.97	24.41	25.81	17.64	-1.30346	-2.96515	-1.27637	-2.31191	-2.73335
F	52.8959	41	833559	Y	N	svr	R	P	P	27.1111	N	18.34	27.97	19.03	26.01	25.03	17.65	-0.484658	-3.38358	-0.692369	-2.79356	-2.49855
M	60.4795	51	1190017	Y	Y	re	N	P	P	23.939	N	19.87	28.24	20.26	25.54	25.87	17.68	-0.945234	-3.46486	-1.06264	-2.65207	-2.75141
M	68.589	106	1443807	Y	N	svr	R	P	P	32.9367	N	20.06	27.93	20.79	25.06	25.97	17.68	-1.00243	-3.37154	-1.22218	-2.50758	-2.78152
M	33.8466	114	1149787	Y	N	svr	R	P	P	30.3871	N	20.15	27.08	20.46	24.92	26.07	17.73	-1.02952	-3.11566	-1.12284	-2.46544	-2.81162
M	69.5534	49	7842	Y	Y	svr	R	P	P	27.1816	N	20.67	26.94	21.01	24.76	25.95	17.83	-1.18606	-3.07352	-1.28841	-2.41727	-2.7755
M	55.6055	62	667044	Y	N	re	N	N	N	22.5309	N	20.08	26.99	19.99	25.55	25.49	17.89	-1.00845	-3.08857	-0.981358	-2.65508	-2.63702
F	50.1644	51	915936	Y	N	svr	R	P	P	29.2969	N	20.41	28.46	21.43	26.81	26.8	17.93	-1.10779	-3.53108	-1.41484	-3.03438	-3.03137
M	48.7123	578	27608	Y	Y	svr	R	P	P	20.0692	N	20.06	27.52	20.67	24.84	25.93	17.95	-1.00243	-3.24811	-1.18606	-2.44135	-2.76948
F	57.2521	57	9939539	Y	N	svr	R	P	N	28.3531	N	19.77	29.12	20.41	26.67	26.12	18.07	-0.915131	-3.72976	-1.10779	-2.99224	-2.82667
M	67.5644	42	26877	Y	Y	re	N	P	P	22.0386	N	19.33	28.92	20.77	26.8	26.57	18.25	-0.782678	-3.66956	-1.21616	-3.03137	-2.96214
F	44.9205	54	1031052	Y	N	re	N	P	P	23.7332	N	19.67	28.91	20.3	26.77	26.12	18.27	-0.885028	-3.66655	-1.07468	-3.02234	-2.82667
F	61.9342	78	6021855	N	N	nr	N	P	P	28.4	N	20.04	28.58	20.98	25.94	26.08	18.29	-0.996409	-3.56721	-1.27938	-2.77249	-2.81463
M	64.2493	199	177675	Y	N	re	N	N	N	33.8741	N	22.87	29.33	23.49	27.15	27.99	19.7	-1.84832	-3.79298	-2.03496	-3.13673	-3.3896
F	66.6904	126	4751383	Y	N	re	N	P	P	33.3272	N	24.98	31.67	26.57	29.99	30.61	20.98	-2.4835	-4.49739	-2.96214	-3.99166	-4.1783
F	68.1151	94	731184	Y	Y	svr	R	P	P	18.2222	N	24.83	28.75	25.83	28.7	30.92	21.04	-2.43834	-3.61838	-2.73937	-3.60333	-4.27162
M	60.0137	43	1755730	N	Y	nr	N	P	P	18.6453	N	23.79	30.92	24.65	28.73	30.24	21.85	-2.12527	-4.27162	-2.38416	-3.61236	-4.06692
F	72.8932	41	4058	N	Y	re	N	P	P	23.6496	N	28.44	30.52	30.22	31.01	30.96	21.93	-3.52506	-4.1512	-4.06089	-4.29871	-4.28366
F	53.5534	53	1823260	Y	Y	svr	R	P	P	21.6287	N	27.48	31.97	29.23	30.86	30.6	22.09	-3.23607	-4.5877	-3.76287	-4.25355	-4.17529
F	58.9068	84	48771	Y	Y	svr	R	P	P	25.2994	N	27.39	31.69	29.16	30.51	30.96	22.36	-3.20898	-4.50341	-3.7418	-4.14819	-4.28366
M	58.2822	63	19929	N	Y	svr	R	P	P	23.8754	N	27.89	31.77	29	30.57	31.06	22.86	-3.35949	-4.52749	-3.69364	-4.16626	-4.31376
F	43.1945	42	79652	Y	Y	svr	R	P	P	21.9076	N	29.3	32.59	31.41	31.82	31.74	23.35	-3.78395	-4.77434	-4.41912	-4.54254	-4.51846
F	67.3205	92	56777	Y	Y	svr	R	P	P	18.5547	N	27.17	32.41	28.48	31.17	33.67	23.59	-3.14275	-4.72015	-3.5371	-4.34687	-5.09945
F	60.2274	147	523773	Y	Y	svr	R	P	P	22.8329	N	28.46	31.91	30.59	31.85	32.15	23.67	-3.53108	-4.56964	-4.17228	-4.55157	-4.64188
M	67.4055	71	170630	N	Y	svr	R	P	N	23.5883	N	26.94	32.1	28.51	31.11	32.44	23.78	-3.07352	-4.62683	-3.54613	-4.32881	-4.72918
M	67.0137	187	48319	Y	Y	?		P	P	23.8087	N	29.35	33.11	30.75	31.8	33.38	24.24	-3.799	-4.93087	-4.22044	-4.53652	-5.01215
M	71.2521	229	3734581	Y	Y	svr	R	P	P	22.8374	N	31.03	32.89	31.22	34.48	35	24.4	-4.30473	-4.86464	-4.36192	-5.34328	-5.49982
F	64.074	65	7153683	Y	N	svr	R	P	P	24.0346	N	29.87	33.07	30.75	32.31	32.74	25.05	-3.95553	-4.91883	-4.22044	-4.69005	-4.81949
F	63.1315	219	2170	Y	Y	svr	R	P	P	23.9224	N	31.69	34.51	31.79	33.34	34.39	25.21	-4.50341	-5.35231	-4.53351	-5.00011	-5.31619
F	59.1068	44	4223	N	Y	re	N	P	P	21.271	N	29.69	33.28	30.82	35	35	25.22	-3.90135	-4.98205	-4.24151	-5.49982	-5.49982
M	65.8849	70	31911	N	Y	re	N	P	P	20.7008	P	30.03	34.45	30.29	34.36	33.43	25.72	-4.0037	-5.33425	-4.08197	-5.30716	-5.0272
M	68.2822	140	2267173	N	Y	svr	R	P	P	22.0985	N	31.77	35	30.87	35	35	25.77	-4.52749	-5.49982	-4.25656	-5.49982	-5.49982
M	39.2247	164	85574	Y	Y	svr	R	P	P	22.0522	N	31.45	31.84	30.36	32.77	30.7	26	-4.43116	-4.54856	-4.10304	-4.82852	-4.20539
F	68.3836	59	38615	Y	Y	?		P	P	24.1965	N	32.4	35	31.66	35	32.81	26.33	-4.71714	-5.49982	-4.49438	-5.49982	-4.84056
F	64.2027	65	138445	N	Y	svr	R	P	P	22.7233	N	30.87	35	31.93	32.48	33.4	26.33	-4.25656	-5.49982	-4.57566	-4.74122	-5.01817
F	64.9808	100	46578	Y	Y	svr	R	P	P	23.634	N	31.69	33.24	31.54	33.34	34.51	26.51	-4.50341	-4.97001	-4.45825	-5.00011	-5.35231
F	54.5589	95	912	Y	Y	svr	R	P	P	28.764	N	31.67	31.6	31.05	32.59	32.96	26.56	-4.49739	-4.47632	-4.31075	-4.77434	-4.88572
M	52.0521	76	833128	Y	Y	re	N	N	N	21.4536	P	31.83	34.83	31.67	35	35	26.6	-4.54555	-5.44864	-4.49739	-5.49982	-5.49982
F	52.7781	195	1511312	N	N	nr	N	N	N	22.0317	N	30.8	31.94	29.87	32.6	34.8	26.85	-4.23549	-4.57867	-3.95553	-4.77735	-5.43961
M	49.0356	105	648102	Y	N	re	N	P	P	28.4055	P	29.74	30.68	29.05	32.46	31.89	26.88	-3.9164	-4.19937	-3.70869	-4.7352	-4.56361
F	44.3068	47	225850	Y	Y	svr	R	P	P	26.5731	N	31.03	34.31	31.83	35	32.27	26.94	-4.30473	-5.29211	-4.54555	-5.49982	-4.67801
F	48.4274	45	886300	Y	Y	svr	R	P	P	22.6562	N	32.26	34.86	32.19	33.57	35	27.1	-4.675	-5.45767	-4.65392	-5.06935	-5.49982
M	35.6959	137	2073359	Y	N	nr	N	N	N	30.2985	N	32.6	35	34.22	33.26	34.68	27.39	-4.77735	-5.49982	-5.26501	-4.97603	-5.40349
M	48.3452	21	11636	N	Y	svr	R	P	P	30.8444	N	31.55	34.77	32.1	35	35	27.48	-4.46126	-5.43058	-4.62683	-5.49982	-5.49982
M	52.1397	41	22131	Y	Y	svr	R	P	P	23.2438	N	31.76	35	32.33	35	33.21	27.78	-4.52448	-5.49982	-4.69607	-5.49982	-4.96097
F	69.674	106	135573	N	N	nr	N	N	N	20.8117	P	32.36	35	32.79	34.74	35	27.88	-4.7051	-5.49982	-4.83454	-5.42155	-5.49982
M	63.3205	188	93646	Y	Y	svr	R	P	P	23.5294	N	31.91	32.49	31.3	34.84	32.59	28.16	-4.56964	-4.74423	-4.38601	-5.45165	-4.77434
